# Supplementary material for: GPR88 promotes neurite outgrowth of sensory neurons via activation of Gi/o
Source: Front Pharmacol. 2026 Jan 13;16:1730247. doi: 10.3389/fphar.2025.1730247 (PMC12835199; doi:10.3389/fphar.2025.1730247)
Supplement: Supplementary file 1 [file Supplementaryfile1.zip]

Archive with 3 entries (3 files):
- Figure S1.PDF
- Figures S2-S5.PDF
- Supplementary material 1.XLSX
