# Supplementary material for: GPR88 promotes neurite outgrowth of sensory neurons via activation of Gi/o
Source: Front Pharmacol. 2026 Jan 13;16:1730247. doi: 10.3389/fphar.2025.1730247 (PMC12835199; doi:10.3389/fphar.2025.1730247)
Supplement: Supplementary file 1 [file Supplementaryfile1.zip › Supplementary material 1.XLSX]

## Sheet: Figure 4
Figure 4		RTI-1395-33	RTI-1395-33	RTI-1395-33	RTI-1395-33			2-PCCA	2-PCCA	2-PCCA	2-PCCA
	control	0.03 µM	0.1 µM	1 µM	3 µM		control	0.03 µM	0.1 µM	1 µM	3 µM
	284.24	100.64	304.64	366.86	96.22		55.76	37.74	96.56	142.12	321.64
	142.8	106.76	266.56	225.42	76.84		76.84	32.64	310.76	222.36	265.2
	240.72	39.44	140.76	139.06	520.2		156.4	37.74	89.08	373.32	381.48
	135.32	172.72	77.52	70.38	276.08		58.48	75.14	354.28	275.4	559.64
	141.44	130.56	26.52	456.62	478.72		31.96	45.22	393.72	256.36	289.68
	34	106.08	61.2	89.42	415.48		61.2	411.74	265.88	257.04	126.48
	126.14	51.68	72.08	55.08	50.66		118.32	63.58	94.52	157.08	212.84
	26.18	70.72	310.42	70.04	73.1		118.32	41.82	127.84	126.48	132.6
	24.82	95.2	64.26	63.92	103.02		126.48	445.74	161.84	52.36	90.44
	147.22	475.32	61.54	59.16	138.38		46.92	136.34	238.68	43.52	85.68
	75.82	64.26	90.78	87.04	472.26		335.92	54.74	46.24	107.44	417.18
	56.1	66.98	171.02	177.48	41.82		110.16	28.22	68.68	265.2	259.08
	158.78	39.1	91.8	206.04	45.22		32.64	81.94	242.76	340	165.24
	183.26	52.7	104.04	223.04	128.86		43.86	139.06	80.24	76.16	95.2
	75.14	256.7	540.6	71.4	77.18		26.18	83.3	91.12	203.32	123.76
	32.64	54.74	167.28	297.16	117.98		62.9	196.86	175.78	694.96	512.04
	71.4	37.74	104.04	433.5	135.66		44.88	200.94	411.06	143.48	130.56
	165.24	53.38	337.28	472.26	120.7		93.84	208.42	96.22	260.44	268.6
	53.72	93.5	193.8	45.9	47.94		37.4	34.34	65.62	115.6	246.84
	46.24	340.34	338.64	275.06	292.4		148.92	432.82	334.56	174.08	214.2
	57.8	313.14	368.56	111.86	374.68		82.96	179.18	55.08	548.08	252.28
	48.28	460.7	297.84	363.46	197.88		106.76	147.9	66.64	249.56	53.72
	36.72	181.22	298.52	349.18	229.16		54.4	29.58	53.04	188.36	238.68
	39.44	113.9	40.8	41.14	124.44		93.16	60.18	334.56	217.6	485.52
	46.92	145.86	27.88	73.1	384.2		34.34	95.54	251.6	310.76	188.36
	39.44	263.5	324.36	523.94	227.12		55.08	32.98	197.2	139.4	369.92
	36.72	100.64	99.96	24.14	444.04		27.88	148.58	405.96	325.04	410.72
	104.72	112.2	52.36	64.26	155.04		86.36	82.62	234.6	163.2	199.92
	75.48	116.28	107.44	248.54	192.44		142.46	142.46	270.64	267.92	180.88
	137.36	170	297.16	47.26	57.12		49.3	164.22	243.44	345.44	176.12
Kruskal-Wallis One Way Analysis of Variance on Ranks							Kruskal-Wallis One Way Analysis of Variance on Ranks
Group	N	Missing	Median	0.25	0.75		Group	N	Missing	Median	0.25	0.75
control	30	0	73.27	39.44	141.78		control	30	0	62.05	44.625	112.2
RTI-0.03	30	0	106.42	61.88	174.845		2-PCCA-0.03	30	0	82.96	40.8	167.96
rti-0.1	30	0	124.1	70.125	300.05		2-PCCA-0.1	30	0	186.49	86.87	280.67
rti-1	30	0	125.46	64.175	310.165		2-PCCA-1	30	0	219.98	141.44	284.24
RTI-3	30	0	137.02	77.095	312.97		2-PCCA-3	30	0	226.44	132.09	333.71
H = 13,147 with 4 degrees of freedom. (P = 0,011)							H = 44,943 with 4 degrees of freedom. (P = <0,001)
The differences in the median values among the treatment groups							The differences in the median values among the treatment groups are greater
are greater than would be expected by chance;							than would be expected by chance; there is a statistically significant difference (P = <0,001)
there is a statistically significant difference(P = 0,011)
All Pairwise Multiple Comparison Procedures (Student-Newman-Keuls Method) :							All Pairwise Multiple Comparison Procedures (Student-Newman-Keuls Method) :
Comparison	Diff of Ranks	q	P<0,05				Comparison	Diff of Ranks	q	P<0,05
RTI-3 vs control	1109.5	4.663	Yes				2-PCCA-3 vs control	1829.5	7.688	Yes
RTI-3 vs RTI-0.03	500	2.624	No				2-PCCA-3 vs 2-PCCA-0.03	1352	7.096	Yes
RTI-3 vs rti-1	237	1.656	Do Not Test				2-PCCA-3 vs 2-PCCA-0.1	496	3.466	Yes
RTI-3 vs rti-0.1	188.5	1.971	Do Not Test				2-PCCA-3 vs 2-PCCA-1	125	1.307	No
rti-0.1 vs control	921	4.834	Yes				2-PCCA-1 vs control	1704.5	8.946	Yes
rti-0.1 vs RTI-0.03	311.5	2.177	Do Not Test				2-PCCA-1 vs 2-PCCA-0.03	1227	8.575	Yes
rti-0.1 vs rti-1	48.5	0.507	Do Not Test				2-PCCA-1 vs 2-PCCA-0.1	371	3.878	Yes
rti-1 vs control	872.5	6.098	Yes				2-PCCA-0.1 vs control	1333.5	9.319	Yes
rti-1 vs RTI-0.03	263	2.749	Do Not Test				2-PCCA-0.1 vs 2-PCCA-0.03	856	8.949	Yes
RTI-0.03 vs control	609.5	6.372	Yes				2-PCCA-0.03 vs control	477.5	4.992	Yes
A result of "Do Not Test" occurs for a comparison when no significant difference
is found between the two rank sums that enclose that comparison.
For example, if you had four rank sums sorted in order, and found no significant difference
between rank sums 4 vs. 2, then you would not test 4 vs. 3 and 3 vs. 2, but still test 4 vs. 1 and 3 vs. 1
(4 vs. 3 and 3 vs. 2 are enclosed by 4 vs. 2: 4 3 2 1). Note that not testing the enclosed rank sums is a
procedural rule, and a result of Do Not Test should be treated as if there is no significant difference
between the rank sums, even though one may appear to exist.

## Sheet: Figure 6
Figure 6	control	1R-2R-2PCCA	1R-2R-2PCCA	1R-2R-2PCCA	1R-2R-2PCCA	1R-2R-2PCCA			control	1S-2S-2PCCA	1S-2S-2PCCA	1S-2S-2PCCA	1S-2S-2PCCA	1S-2S-2PCCA
		1 nM	3 nM	10 nM	30 nM	100 nM				0.03 µM	0.1 µM	0.3 µM	1 µM	3 µM
	34.34	46.24	159.12	106.76	250.24	178.16			34.34	75.14	149.26	284.58	67.66	39.1
	72.42	39.44	108.8	275.4	122.4	176.8			72.42	94.86	22.78	226.78	81.26	84.66
	377.06	207.4	72.08	545.36	83.64	270.64			377.06	32.3	81.94	385.9	91.46	349.18
	73.78	87.04	477.7	144.84	207.4	180.2			73.78	60.18	144.5	35.7	74.46	375.7
	110.5	35.36	199.24	116.96	80.24	172.04			110.5	35.02	86.02	125.46	409.7	235.62
	42.16	72.08	148.24	166.6	330.48	177.48			42.16	226.78	227.46	537.54	98.26	132.94
	37.74	60.52	76.84	59.84	46.24	105.4			37.74	36.38	166.26	63.58	171.02	81.26
	109.14	136.68	157.08	396.44	108.12	258.4			109.14	58.82	322.66	283.22	343.06	143.14
	51.68	135.32	100.64	120.36	306.68	232.56			51.68	46.58	54.06	256.7	141.1	76.5
	27.2	113.56	57.8	36.72	92.48	471.92			27.2	71.74	82.62	315.86	173.06	45.9
	148.58	63.24	307.02	81.26	233.92	270.64			148.58	48.62	41.14	127.5	353.26	89.42
	35.7	167.28	379.78	160.14	59.16	466.48			35.7	42.5	279.82	231.54	52.02	227.46
	26.86	129.88	260.1	254.66	180.2	59.16			26.86	19.38	52.7	57.46	236.98	536.86
	137.7	67.32	90.1	128.18	380.12	184.96			137.7	207.06	206.38	105.74	312.46	240.38
	59.5	168.64	96.56	181.22	31.62	184.96			59.5	35.02	49.98	277.1	181.9	307.02
	36.72	98.6	123.08	69.7	63.24	257.04			36.72	35.02	47.94	426.02	159.46	175.78
	282.2	50.32	359.04	142.46	286.28	49.64			282.2	41.14	46.58	76.5	184.62	107.78
	55.76	308.72	135.32	200.94	336.6	55.08			55.76	92.82	319.26	139.06	160.14	97.58
	63.92	221.68	19.38	62.22	170.68	191.08			63.92	42.5	98.26	33.66	179.18	177.14
	93.84	278.8	73.1	115.94	99.96	218.96			93.84	52.02	24.82	80.58	260.78	273.7
	133.28	93.84	186.32	37.4	192.44	240.72			133.28	37.06	260.1	146.54	571.54	244.46
	36.04	166.6	109.48	153.34	43.52	42.84			36.04	83.3	162.86	103.7	207.74	57.46
	87.04	24.48	59.16	43.18	320.28	208.08			87.04	364.82	151.98	351.9	54.74	39.1
	62.56	36.72	37.4	80.92	78.2	218.28			62.56	39.1	130.22	185.3	216.58	459.34
	122.4	57.8	78.2	148.24	229.16	112.2			122.4	26.86	83.3	494.7	135.66	32.98
	48.96	92.48	167.28	28.56	181.56	150.28			48.96	68.34	86.02	168.98	132.94	370.26
	97.92	37.4	65.96	42.5	169.32	88.4			97.92	202.3	428.06	258.06	149.26	359.38
	24.48	84.32	26.52	120.02	121.72	133.28			24.48	175.1	218.62	248.54	441.66	120.02
	44.88	92.48	23.8	64.26	53.72	33.32			44.88	274.38	66.3	102.34	188.7	122.06
	99.96	241.4	124.44	126.14	171.36	74.8			99.96	56.1	77.86	94.86	73.78	356.66
Kruskal-Wallis One Way Analysis of Variance on Ranks								Kruskal-Wallis One Way Analysis of Variance on Ranks	Freitag, Dezember 12, 2025, 10:09:51
Group	N	Missing	Median	0.25	0.75			Group	N	Missing	Median	0.25	0.75
control	30	0	63.24	37.485	109.48			control	30	0	63.24	37.485	109.48
1R,2R-PCCA-1 nM	30	0	92.48	55.93	166.77			1S,2S-2PCCA 0.03µM	30	0	54.06	36.89	93.33
1R,2R-PCCA-3 nM	30	0	109.14	70.55	172.04			1S,2S-2PCCA 0.1 µM	30	0	92.14	53.72	209.44
1R,2R-PCCA-10 nM	30	0	120.19	63.75	161.755			1S,2S-2PCCA 0.3µM	30	0	177.14	100.47	283.56
1R/2R-PCCA-30 nM	30	0	170	79.73	238			1S,2S-2PCCA 1 µM	30	0	172.04	96.56	242.93
1R,2R-PCCA 100 nM	30	0	179.18	101.15	234.6			1S,2S-2PCCA 3 µM	30	0	159.46	83.81	317.56
H = 23,203 with 5 degrees of freedom. (P = <0,001)								H = 40,524 with 5 degrees of freedom. (P = <0,001)
The differences in the median values among the treatment groups are greater than would be expected								The differences in the median values among the treatment groups are greater than would be expected
by chance; there is a statistically significant difference (P = <0,001)								by chance; there is a statistically significant difference (P = <0,001)
All Pairwise Multiple Comparison Procedures (Student-Newman-Keuls Method) :								All Pairwise Multiple Comparison Procedures (Student-Newman-Keuls Method) :
Comparison	Diff of Ranks	q	P<0,05					Comparison	Diff of Ranks	q	P<0,05
1R,2R-PCCA 100 nM vs control	1727	6.051	Yes					1S,2S-2PCCA 0.3µM vs 1S,2S-2PCCA 0.03µM	1759	6.163	Yes
1R,2R-PCCA 10nM vs 1R,2R-PCCA-1 nM	1099.5	4.621	Yes					1S,2S-2PCCA 0.3µM vs control	1655	6.955	Yes
1R,2R-PCCA 10nM vs 1R,2R-PCCA-3	759	3.984	Yes					1S,2S-2PCCA 0.3µM vs 1S,2S-2PCCA 0.1µM	806.5	4.233	Yes
1R,2R-PCCA 10 vs 1R,2R-PCCA-10	744	5.199	Yes					1S,2S-2PCCA 0.3µM vs1S,2S-2PCCA 3µM	166	1.16	No
1R,2R-PCCA 10 vs 1R/2R-PCCA-30	248.5	2.598	No					1S,2S-2PCCA 0.3µM vs 1S,2S-2PCCA 1µM	2.5	0.0261	Do Not Test
1R/2R-PCCA-30 nM vs control	1478.5	6.213	Yes					1S,2S-2PCCA 1µM vs 1S,2S-2PCCA 0.03µM	1756.5	7.381	Yes
1R/2R-PCCA-30nM vs 1R,2R-PCCA-1nM	851	4.467	Yes					1S,2S-2PCCA 1µM vs control	1652.5	8.673	Yes
1R/2R-PCCA-30nM vs 1R,2R-PCCA-3	510.5	3.568	Yes					1S,2S-2PCCA 1µM vs 1S,2S-2PCCA 0.1µM	804	5.619	Yes
1R/2R-PCCA-30nM vs 1R,2R-PCCA-10nM	495.5	5.18	Yes					1S,2S-2PCCA 1µM vs 1S,2S-2PCCA 3µM	163.5	1.709	Do Not Test
1R,2R-PCCA-10 nM vs control	983	5.159	Yes					1S,2S 3µM vs 1S,2S 0.03µM	1593	8.361	Yes
1R,2R-PCCA-10nM vs 1R,2R-PCCA-1nM	355.5	2.484	No					1S,2S-2PCCA 3µM vs control	1489	10.406	Yes
1R,2R-PCCA-10 vs 1R,2R-PCCA-3	15	0.157	Do Not Test					1S,2S-2PCCA 3µM vs 1S,2S-2PCCA 0.1µM	640.5	6.696	Yes
1R,2R-PCCA-3 nM vs control	968	6.765	Yes					1S,2S-2PCCA 0.1µM vs 1S,2S-2PCCA 0.03µM	952.5	6.657	Yes
1R,2R-PCCA-3nM vs 1R,2R-PCCA-1nM	340.5	3.56	Do Not Test					1S,2S-2PCCA 0.1µM vs control	848.5	8.87	Yes
1R,2R-PCCA-1 nM vs control	627.5	6.56	Yes					control vs 1S,2S-2PCCA 0.03µM	104	1.087	No

## Sheet: Figure 7
Figure 7	control	control+PTX	RTI-1395-33	RTI-1395-33	2-PCCA	2-PCCA				control	control+gallein	RTI-1395-33	RTI-1395-33	2-PCCA	2-PCCA
			1 µM	1 µM +PTX	1 µM	1 µM +PTX						1 µM	1 µM+gallein	1 µM	1 µM+gallein
	38.42	78.54	366.86	188.02	142.12	117.3				39.78	51.34	54.06	35.7	101.66	83.98
	25.5	231.54	225.42	216.58	222.36	243.1				78.54	43.18	178.5	334.22	380.46	338.3
	52.02	27.54	139.06	26.86	373.32	86.7				27.54	30.26	103.7	25.5	120.7	30.26
	122.06	133.62	70.38	75.82	275.4	49.98				70.38	51.34	261.46	46.58	364.82	28.9
	130.9	56.78	456.62	166.26	256.36	82.62				63.58	71.74	213.18	38.42	360.06	30.26
	46.58	29.58	89.42	315.18	257.04	60.86				224.06	227.46	519.18	35.7	69.02	45.22
	86.02	156.74	55.08	24.82	157.08	75.82				45.9	98.94	179.86	16.66	44.54	51.34
	275.74	30.26	70.04	31.62	126.48	83.98				67.66	97.58	561.34	63.58	410.38	24.82
	53.38	126.14	63.92	377.06	52.36	168.3				149.94	41.14	205.02	51.34	294.1	44.54
	37.06	49.98	59.16	33.66	43.52	26.18				311.1	52.02	86.7	37.74	517.14	58.82
	31.62	26.86	87.04	37.06	107.44	266.9				176.46	77.18	198.22	34.34	143.82	43.86
	143.82	32.3	177.48	90.1	265.2	126.82				54.06	73.1	430.78	232.22	298.86	35.7
	412.42	29.58	206.04	32.98	340	79.22				233.58	50.66	135.66	44.54	145.86	47.94
	54.74	30.26	223.04	32.98	76.16	77.86				108.46	72.42	362.1	429.42	110.5	187.34
	86.02	75.82	71.4	117.98	203.32	72.42				376.38	72.42	543.66	241.74	92.82	24.82
	247.18	43.18	297.16	440.98	694.96	218.62				79.9	72.42	537.54	61.54	88.74	33.66
	281.86	42.5	433.5	15.3	143.48	91.46				43.18	42.5	132.94	77.18	191.42	24.82
	22.1	30.94	472.26	22.78	260.44	183.94				49.98	214.54	593.98	29.58	69.02	20.06
	58.82	126.14	45.9	97.58	115.6	49.98				39.1	180.54	229.5	54.74	38.42	32.98
	60.86	29.58	275.06	45.22	174.08	52.7				29.58	72.42	151.3	58.82	122.06	23.46
	357.34	41.82	111.86	45.22	548.08	34.34				83.98	29.58	389.98	27.54	343.06	35.7
	42.5	26.86	363.46	79.22	249.56	76.5				18.02	74.46	374.34	35.7	117.3	205.02
	122.06	20.06	349.18	66.98	188.36	81.26				62.9	38.42	333.54	39.78	203.66	39.78
	42.5	141.78	41.14	189.38	217.6	170.34				40.46	338.3	273.02	22.78	264.86	64.26
	22.78	39.78	73.1	93.5	310.76	81.26				184.62	94.18	283.22	40.46	493.34	36.38
	379.78	41.82	523.94	35.7	139.4	24.82				55.42	37.74	113.9	41.14	159.46	74.46
	90.78	35.02	24.14	232.9	325.04	30.94				289.34	178.5	54.06	26.86	86.02	29.58
	30.94	49.98	64.26	41.82	163.2	227.46				215.22	25.5	220.66	98.94	104.38	42.5
	37.74	144.5	248.54	112.54	267.92	82.62				28.9	26.18	86.7	207.74	222.7	32.98
	23.46	77.18	47.26	39.1	345.44	168.3				15.98	56.1	239.7	56.1	163.54	64.26
	103.7	21.42	202.3	31.62	320.62	51.34
	29.58	241.06	183.26	80.58	283.22	54.74
	53.38	160.14	81.26	34.34	471.58	50.66
	130.9	94.86	196.86	49.3	103.02	97.58
	45.22	102.34	257.38	132.26	99.62	32.3
	193.46	94.18	328.78	25.5	182.58	83.3
	114.58	32.3	309.06	185.3	343.74	126.82
	82.62	86.7	188.7	42.5	281.86	226.1			Mann-Whitney Rank Sum Test
	68.34	137.7	323.34	49.98	326.06	229.5
	64.94	47.26	141.1	55.42	160.14	124.78			Group	N	Missing	Median	0.25	0.75
									RTI	30	0	225.08	134.98	378.25
									Gal + RTI	30	0	42.84	35.36	66.98
Mann-Whitney Rank Sum Test
									Mann-Whitney U Statistic= 107,000
Group	N	Missing	Median	0.25	0.75
RTI	40	0	185.98	70.635	306.085				T = 1258,000 n(small)= 30 n(big)= 30 (P = <0,001)
PTX + RTI	40	0	52.7	33.83	128.69
									The difference in the median values between the two groups is greater than would
Mann-Whitney U Statistic= 403,000									be expected by chance; there is a statistically significant difference (P = <0,001)
T = 2017,000 n(small)= 40 n(big)= 40 (P = <0,001)
									Mann-Whitney Rank Sum Test
The difference in the median values between the two groups is greater than would
be expected by chance; there is a statistically significant difference (P = <0,001)									Group
									2PCCA
									2-PCCA + gallein	N	Missing	Median	0.25	0.75
Mann-Whitney Rank Sum Test										30	0	152.66	99.45	309.91
									Mann-Whitney U Statistic= 83,500	30	0	38.08	30.09	60.18
Normality Test (Shapiro-Wilk)	Failed	(P < 0,050)
									T = 1281,500 n(small)= 30 n(big)= 30 (P = <0,001)
Group	N	Missing	Median	0.25	0.75
2PCCA	40	0	235.96	142.46	318.155				The difference in the median values between the two groups is greater than would
PTX + 2-PCCA	40	0	82.62	53.21	157.93				be expected by chance; there is a statistically significant difference (P = <0,001)
Mann-Whitney U Statistic= 262,000
T = 2158,000 n(small)= 40 n(big)= 40 (P = <0,001)
The difference in the median values between the two groups is greater than would
be expected by chance; there is a statistically significant difference (P = <0,001)

## Sheet: NBMPR-supplementary data
neurite extension of DRG neurons maintained for 24 h under control conditions and in the presence of 500 nM NBMPR
experimental conditions as described for Figs. 4, 6 & 7
	control	NBMPR 0.5 µM
	101	84
	213	368
	1109	172
	217	424
	325	702
	124	264
	111	664
	321	104
	152	98
	80	316
	437	314
	105	630
	79	588
	405	134
	175	234
	108	164
	830	510
	164	141
	188	147
	276	109
	392	134
	106	78
	256	200
	184	460
	360	510
	144	332
	288	258
	72	98
	132	938
	294	208
